# Supplementary material for: Echinacea purpurea and Onopordum acanthium Combined Extracts Cause Immunomodulatory Effects in Lipopolysaccharide-Challenged Rats
Source: Plants (Basel). 2024 Dec 3;13(23):3397. doi: 10.3390/plants13233397 (PMC11644462; doi:10.3390/plants13233397)
Supplement: Supplementary file 1 [file plants-13-03397-s001.zip]

Archive with 1 entries (1 files):
- plants-3330389-supplementary(1).pdf
